# Supplementary material for: Discovery and Photoisomerization of New Pyrrolosesquiterpenoids Glaciapyrroles D and E, from Deep-Sea Sediment Streptomyces sp
Source: Mar Drugs. 2022 Apr 22;20(5):281. doi: 10.3390/md20050281 (PMC9147834; doi:10.3390/md20050281)
Supplement: Supplementary file 1 [file marinedrugs-20-00281-s001.zip]

Archive with 1 entries (1 files):
- marinedrugs-1665545-supplementary.pdf
